# Supplementary material for: Multiple Phenotypic Changes Associated with Large-Scale Horizontal Gene Transfer
Source: PLoS One. 2014 Jul 21;9(7):e102170. doi: 10.1371/journal.pone.0102170 (PMC4105467; doi:10.1371/journal.pone.0102170)
Supplement: File S2 — Relevant Raw Data from all Assays Reported Within this Study. This data is contained within an Excel file, with data for each assay represented within different worksheets. Each worksheet (except antibiotic MIC curves) contains columns denoting the strain used, numerical experimental result, treatment, and experimental block. Each worksheet also contains a picture of the statistical analysis of these treatments. For raw data within competitions, we have not included adjusted raw fitness compared to the wild type strains competed at same time but these did not affect statistical treatments. For antibiotic MIC curves, we include optical density data for four replicate assays after 24 hours of growth for each strain measured within the same 96 well plate. These data are reported over a range of antibiotic concentrations. (XLSX) [file pone.0102170.s003.xlsx]

## Sheet: Temperature_Competitions
Fitness	Experiment	Strain	Temperature
0.656746	1	365	27
0.625203	1	365	27
0.699541	1	365	27
0.613736	1	365	27
0.734033	1	365	27
0.775845	1	365	27
0.721601	1	365	27
0.723454	1	365	27
0.483701	1	365	35
0.546103	1	365	35
0.457104	1	365	35
0.608761	1	365	35
0.486387	1	365	35
0.4314	1	365	35
0.498892	1	365	35
0.502787	1	365	35
0.821336	1	453	27
0.743063	1	453	27
0.779897	1	453	27
0.673855	1	453	27
0.703734	1	453	27
0.756823	1	453	27
0.755339	1	453	27
0.818463	1	453	27
0.623935	1	453	35
0.600751	1	453	35
0.648243	1	453	35
0.632983	1	453	35
0.661813	1	453	35
0.61903	1	453	35
0.632059	1	453	35
0.605736	1	453	35
0.709291	2	365	27
0.697147	2	365	27
0.818694	2	365	27
0.816859	2	365	27
0.832263	2	365	27
0.771749	2	365	27
0.733403	2	365	27
0.758268	2	365	27
0.5389	2	365	35
0.554508	2	365	35
0.444919	2	365	35
0.545362	2	365	35
0.452785	2	365	35
0.379222	2	365	35
0.408288	2	365	35
0.40489	2	365	35
0.704187	2	453	27
0.818734	2	453	27
0.83082	2	453	27
0.724567	2	453	27
0.790141	2	453	27
0.796992	2	453	27
0.808376	2	453	27
0.784044	2	453	27
0.536105	2	453	35
0.480335	2	453	35
0.514118	2	453	35
0.498422	2	453	35
0.399819	2	453	35
0.286184	2	453	35
0.396328	2	453	35
0.436459	2	453	35
0.701595	3	365	27
0.680506	3	365	27
0.761525	3	365	27
0.682976	3	365	27
0.674908	3	365	27
0.549863	3	365	27
0.686732	3	365	27
0.63819	3	365	27
0.379541	3	365	35
0.441886	3	365	35
0.203627	3	365	35
0.544825	3	365	35
0.336302	3	365	35
0.459774	3	365	35
0.407679	3	365	35
0.432883	3	365	35
0.538011	3	453	27
0.690368	3	453	27
0.673714	3	453	27
0.636597	3	453	27
0.787747	3	453	27
0.732739	3	453	27
0.772595	3	453	27
0.69408	3	453	27
0.543714	3	453	35
0.474758	3	453	35
0.576475	3	453	35
0.603047	3	453	35
0.451531	3	453	35
0.4533	3	453	35
0.563116	3	453	35
0.554232	3	453	35
0.758544	4	365	27
0.719478	4	365	27
0.739716	4	365	27
0.71283	4	365	27
0.800237	4	365	27
0.877431	4	365	27
1.13704	4	365	27
0.489669	4	365	27
0.268533	4	365	35
0.316721	4	365	35
0.203019	4	365	35
0.351831	4	365	35
0.145081	4	365	35
0.402749	4	365	35
0.22175	4	365	35
0.397558	4	365	35
0.569195	4	453	27
0.693839	4	453	27
0.749756	4	453	27
0.590205	4	453	27
0.7694	4	453	27
0.647832	4	453	27
0.647056	4	453	27
1.04353	4	453	27
0.556576	4	453	35
0.492981	4	453	35
0.471311	4	453	35
0.472539	4	453	35
0.54021	4	453	35
0.428484	4	453	35
0.465141	4	453	35
0.514012	4	453	35

## Sheet: NaldixicAcid_Competitions
Experiment	Strain	Naldixic Acid	Fitness
2	365	0	0.709291
2	365	0	0.697147
2	365	0	0.818694
2	365	0	0.816859
2	365	0	0.832263
2	365	0	0.771749
2	365	0	0.733403
2	365	0	0.758268
2	365	Nal	0.574276
2	365	Nal	0.51936
2	365	Nal	0.540801
2	365	Nal	0.639263
2	365	Nal	0.497189
2	365	Nal	0.478463
2	365	Nal	0.572192
2	365	Nal	0.500956
2	453	0	0.704187
2	453	0	0.818734
2	453	0	0.83082
2	453	0	0.724567
2	453	0	0.790141
2	453	0	0.796992
2	453	0	0.808376
2	453	0	0.784044
2	453	Nal	0.472005
2	453	Nal	0.488079
2	453	Nal	0.540859
2	453	Nal	0.509131
2	453	Nal	0.534777
2	453	Nal	0.527819
2	453	Nal	0.497039
2	453	Nal	0.51956
3	365	0	0.701595
3	365	0	0.680506
3	365	0	0.761525
3	365	0	0.682976
3	365	0	0.674908
3	365	0	0.549863
3	365	0	0.686732
3	365	0	0.63819
3	365	Nal	0.332323
3	365	Nal	0.289468
3	365	Nal	0.233077
3	365	Nal	0.194607
3	365	Nal	0.245588
3	365	Nal	0.26896
3	365	Nal	0.187728
3	365	Nal	0.173983
3	453	0	0.538011
3	453	0	0.690368
3	453	0	0.673714
3	453	0	0.636597
3	453	0	0.787747
3	453	0	0.732739
3	453	0	0.772595
3	453	0	0.69408
3	453	Nal	0.246994
3	453	Nal	0.282538
3	453	Nal	0.315948
3	453	Nal	0.379143
3	453	Nal	0.314393
3	453	Nal	0.34799
3	453	Nal	0.354262
3	453	Nal	0.428489
4	365	0	0.758544
4	365	0	0.719478
4	365	0	0.739716
4	365	0	0.71283
4	365	0	0.800237
4	365	0	0.877431
4	365	0
4	365	0	0.489669
4	365	Nal	0.113972
4	365	Nal	0.203019
4	365	Nal	0.171551
4	365	Nal	0.0814446
4	365	Nal	0.171551
4	365	Nal	0.119842
4	365	Nal	0.158549
4	365	Nal	0.127021
4	453	0	0.569195
4	453	0	0.693839
4	453	0	0.749756
4	453	0	0.590205
4	453	0	0.7694
4	453	0	0.647832
4	453	0	0.647056
4	453	0
4	453	Nal	0.155329
4	453	Nal	0.149724
4	453	Nal	0.162643
4	453	Nal	0.145235
4	453	Nal	0.0528233
4	453	Nal	0.14069
4	453	Nal	0.169912
4	453	Nal	0.132479

## Sheet: Motility
Motility Area	Experiment	Strain
27128	1	365
30257	1	365
27116	1	365
28332	1	365
24468	1	365
29909	1	365
27273	1	365
27516	1	365
19259	2	365
18402	2	365
21137	2	365
34678	2	365
20613	2	365
17489	2	365
18839	2	365
18886	2	365
7604	3	365
8929	3	365
10308	3	365
10031	3	365
8967	3	365
8468	3	365
9214	3	365
10996	3	365
10553	4	365
10159	4	365
10275	4	365
11520	4	365
12514	4	365
12986	4	365
9575	4	365
13755	4	365
13298	5	365
11693	5	365
9984	5	365
14566	5	365
12003	5	365
14035	5	365
14381	5	365
13315	5	365
24356	1	332
24448	1	332
27035	1	332
22016	1	332
19730	1	332
21997	1	332
28954	1	332
28178	1	332
14219	2	332
13370	2	332
20346	2	332
15487	2	332
17369	2	332
15338	2	332
17147	2	332
20062	2	332
4754	3	332
7524	3	332
6214	3	332
5617	3	332
6220	3	332
7507	3	332
5295	3	332
5121	3	332
6753	4	332
8326	4	332
15798	4	332
5279	4	332
6753	4	332
10693	4	332
8985	4	332
11356	4	332
7108	5	332
5927	5	332
8719	5	332
9361	5	332
8675	5	332
9264	5	332
9124	5	332
7723	5	332

## Sheet: Biofilm
Strain	Tip or Population	Experiment	Log10 Population Size
332	T	1	8.20412
332	T	1	8.47712
332	T	1	8.32222
332	T	1	8.62325
365	T	1	7.04139
365	T	1	6.77815
365	T	1	6.60206
365	T	1	7.23045
332	T	2	7.8451
332	T	2	7.04139
332	T	2	8.14613
332	T	2	8.51851
365	T	2	7.30103
365	T	2	7
365	T	2	7.17609
365	T	2	7.25527
332	T	3	7.77815
332	T	3	8.20412
332	T	3	8.07918
332	T	3	7.95424
365	T	3	6.11394
365	T	3	6.14613
365	T	3	6.27875
365	T	3	6.04139
332	T	4	8.23045
332	T	4	8.07918
332	T	4	8.36173
332	T	4	8.39794
365	T	4	7.25527
365	T	4	6.8451
365	T	4	6.60206
365	T	4	6.60206
332	P	1	9.81291
332	P	1	9.72428
332	P	1	9.60206
332	P	1	9.49136
365	P	1	9.57978
365	P	1	9.47712
365	P	1	9.47712
365	P	1	9.64345
332	P	2	9.716
332	P	2	9.79934
332	P	2	9.716
332	P	2	9.65321
365	P	2	9.47712
365	P	2	9.25527
365	P	2	9.47712
365	P	2	9.4624
332	P	3	9.63347
332	P	3	9.60206
332	P	3	9.60206
332	P	3	9.38021
365	P	3	9.38021
365	P	3	9.38021
365	P	3	9.51851
365	P	3	9.53148
332	P	4	9.74819
332	P	4	9.61278
332	P	4	9.74819
332	P	4	9.73239
365	P	4	9.57978
365	P	4	9.50515
365	P	4	9.5682
365	P	4	9.50515

## Sheet: Antibiotic MIC
					Hydroxy 7 OD600 Data 24 Hrs
Strain 332
0	51	102	154	205	256	307	358	409	461	512
0.865	0.761	0.703	0.644	0.534	0.393	0.22	0.163	0.153	0.131	0.099
0.789	0.729	0.669	0.609	0.524	0.394	0.224	0.158	0.16	0.137	0.095
0.791	0.715	0.653	0.608	0.509	0.394	0.247	0.173	0.173	0.144	0.099
0.79	0.72	0.648	0.594	0.53	0.438	0.282	0.195	0.165	0.147	0.1
0.80875	0.73125	0.66825	0.61375	0.52425	0.40475	0.24325	0.17225	0.16275	0.13975	0.09825	AVG
0.0375089	0.020662	0.0248378	0.0212975	0.0109659	0.0221717	0.0284415	0.0163987	0.0084212	0.00718215	0.00221736	STD
Strain 365
0	51	102	154	205	256	307	358	409	461	512
0.857	0.754	0.643	0.559	0.414	0.265	0.242	0.15	0.138	0.124	0.094
0.876	0.81	0.681	0.554	0.416	0.221	0.144	0.127	0.124	0.124	0.082
0.903	0.763	0.628	0.554	0.397	0.223	0.143	0.136	0.137	0.121	0.087
0.948	0.798	0.734	0.636	0.502	0.253	0.172	0.163	0.111	0.107	0.074
0.896	0.78125	0.6715	0.57575	0.43225	0.2405	0.17525	0.144	0.1275	0.119	0.08425	AVG
0.0394715	0.0269738	0.0472617	0.0402358	0.0472749	0.0219317	0.0464857	0.0158114	0.0127148	0.00812404	0.0084212	STD
					Naldixic AcidOD600 Data 24 Hrs
Strain 332
0	2	4	6	8	10	12	14	16	18	20
0.881	0.908	0.641	0.346	0.257	0.187	0.184	0.142	0.124	0.101	0.126
0.833	0.708	0.627	0.302	0.225	0.184	0.152	0.129	0.11	0.103	0.103
0.843	0.746	0.58	0.296	0.221	0.182	0.152	0.123	0.127	0.115	0.113
0.852	0.865	0.629	0.303	0.236	0.235	0.174	0.148	0.141	0.119	0.121
0.85225	0.80675	0.61925	0.31175	0.23475	0.197	0.1655	0.1355	0.1255	0.1095	0.11575	AVG
0.0206781	0.0950206	0.0268871	0.0230416	0.0161323	0.0254165	0.0161142	0.0115036	0.0127148	0.00885061	0.0100457	STD
Strain 365
0	2	4	6	8	10	12	14	16	18	20
0.787	0.517	0.212	0.155	0.136	0.127	0.124	0.119	0.113	0.102	0.111
0.755	0.521	0.214	0.153	0.13	0.118	0.112	0.104	0.107	0.101	0.089
0.785	0.519	0.206	0.153	0.126	0.111	0.116	0.104	0.101	0.094	0.107
0.8	0.512	0.214	0.157	0.127	0.112	0.106	0.099	0.104	0.09	0.102
0.78175	0.51725	0.2115	0.1545	0.12975	0.117	0.1145	0.1065	0.10625	0.09675	0.10225	AVG
0.0190329	0.00386221	0.00378594	0.00191485	0.0045	0.00734847	0.00754983	0.00866025	0.00512348	0.0057373	0.00956992	STD
		Strain 365

## Sheet: DBL386-408 Motility
Motility Area	Strain	Experiment
12992	386	1
13582	386	1
16380	386	1
11872	386	1
13085	386	1
17195	386	1
10721	386	1
15184	386	1
13271	408	1
17449	408	1
18352	408	1
18364	408	1
18998	408	1
19466	408	1
18506	408	1
18135	408	1
16810	386	2
14736	386	2
17624	386	2
18400	386	2
18152	386	2
19353	386	2
19360	386	2
21530	408	2
23658	408	2
22151	408	2
29108	408	2
30334	408	2
21372	408	2
19140	408	2
9915	408	3
12641	408	3
11196	408	3
13066	408	3
10155	408	3
13059	408	3
13206	408	3
10018	408	3
10002	386	3
9723	386	3
9502	386	3
9318	386	3
9311	386	3
9996	386	3
10451	386	3
10918	386	3
17401	408	4
25302	408	4
19727	408	4
17515	408	4
15524	408	4
23068	408	4
19535	408	4
20315	408	4
8124	386	4
10421	386	4
8490	386	4
7316	386	4
14541	386	4
10287	386	4
28562	386	4
15687	386	4

## Sheet: DBL408_temperatureEffect
Fitness	Strain	Experiment	Temperature
0.494215	408	1	27
0.409376	408	1	27
0.427429	408	1	27
0.596581	408	1	27
0.561878	408	1	27
0.499997	408	1	27
0.52923	408	1	27
0.440023	408	1	27
0.625946	408	2	27
0.650112	408	2	27
0.649466	408	2	27
0.672841	408	2	27
0.591278	408	2	27
0.687631	408	2	27
0.553091	408	2	27
0.662503	408	2	27
0.772138	408	3	27
0.732162	408	3	27
0.758236	408	3	27
0.688305	408	3	27
0.748125	408	3	27
0.744016	408	3	27
0.783151	408	3	27
0.816259	408	3	27
0.43967	408	1	35
0.434197	408	1	35
0.280375	408	1	35
0.157681	408	1	35
0.349383	408	1	35
0.359141	408	1	35
0.290049	408	1	35
0.305425	408	1	35
0.499341	408	2	35
0.413375	408	2	35
0.360596	408	2	35
0.421825	408	2	35
0.509951	408	2	35
0.432295	408	2	35
0.316237	408	2	35
0.365386	408	2	35
0.591886	408	3	35
0.429254	408	3	35
0.377255	408	3	35
0.487687	408	3	35
0.463497	408	3	35
0.506505	408	3	35
0.569197	408	3	35
0.339967	408	3	35
